# Supplementary material for: Genomic and Pathogenic Characterization of Akanthomyces muscarius Isolated from Living Mite Infesting Hazelnut Big Buds
Source: Genes (Basel). 2024 Jul 28;15(8):993. doi: 10.3390/genes15080993 (PMC11354060; doi:10.3390/genes15080993)
Supplement: Supplementary file 1 [file genes-15-00993-s001.zip › Table_S1.xlsx]

## Sheet: ncbi_dataset
Assembly Accession	Organism Name	Organism Infraspecific Names Strain	Host	Geographic origin	Assembly Level	Assembly Release Date	Annotation Name
GCA_030783385.1	Akanthomyces dipterigenus	MBC 701	Aphididae sp.	Malaysia	Contig	2023-08-17	Annotated during this work
GCA_030783265.1	Akanthomyces dipterigenus	MBC 708	Aphididae sp.	Malaysia	Contig	2023-08-17	Annotated during this work
GCA_030783745.1	Akanthomyces dipterigenus	MBC 691	Aphididae sp.	Malaysia	Contig	2023-08-17	Annotated during this work
GCA_030782645.1	Akanthomyces dipterigenus	MBC 628	Aphididae sp.	Malaysia	Contig	2023-08-17	Annotated during this work
GCA_030784025.1	Akanthomyces dipterigenus	MBC 741	Aphididae sp.	Malaysia	Contig	2023-08-17	Annotated during this work
GCA_030783725.1	Akanthomyces dipterigenus	MBC 690	Aphididae sp.	Malaysia	Contig	2023-08-17	Annotated during this work
GCA_030781925.1	Akanthomyces dipterigenus	MBC 678	Aphididae sp.	Malaysia	Contig	2023-08-17	Annotated during this work
GCA_030411515.1	Akanthomyces dipterigenus	MBC 259	Aphididae sp.	South Korea	Contig	2023-07-05	Annotated during this work
GCA_030781665.1	Akanthomyces dipterigenus	MBC 608	Aphididae sp.	Malaysia	Contig	2023-08-17	Annotated during this work
GCA_030779985.1	Akanthomyces dipterigenus	MBC 561	Aphididae sp.	Malaysia	Contig	2023-08-17	Annotated during this work
GCA_030783805.1	Akanthomyces dipterigenus	MBC 685	Aphididae sp.	Malaysia	Contig	2023-08-17	Annotated during this work
GCA_016170065.1	Akanthomyces lecanii	CJL01	fish	China	Contig	2020-12-21	Annotated during this work
GCA_030411575.1	Akanthomyces lecanii	MBC 123	Bemisia tabaci	France	Contig	2023-07-05	Annotated during this work
GCA_030780265.1	Akanthomyces lecanii	MBC 542	Tomicus piniperda	France	Contig	2023-08-17	Annotated during this work
GCA_030781825.1	Akanthomyces lecanii	MBC 603	Lymantria dispar	France	Contig	2023-08-17	Annotated during this work
GCA_030772815.1	Akanthomyces lecanii	MBC 159	Yponomeuta cagnagella	France	Contig	2023-08-17	Annotated during this work
GCA_032354155.1	Akanthomyces lecanii	MBC 153	Aphididae sp.	France	Contig	2023-10-04	Annotated during this work
GCA_030785975.1	Akanthomyces lecanii	MBC 801	Cydia pomonella	France	Contig	2023-08-17	Annotated during this work
GCA_030783985.1	Akanthomyces lecanii	MBC 729	Adelphocoris sp.	Russia	Contig	2023-08-17	Annotated during this work
GCA_030789525.1	Akanthomyces lecanii	MBC 901	Cydia pomonella	Giorgia	Contig	2023-08-17	Annotated during this work
GCA_001653215.1	Akanthomyces lecanii	UM487	Scale insect	Mexico	Scaffold	2016-05-27	Annotation submitted by University of Michigan
GCA_001636795.1	Akanthomyces lecanii	RCEF 1005	Lepidopteran	china	Scaffold	2016-05-04	Annotation submitted by Shanghai Institutes for Biological Sciences, CAS
GCF_028009165.1	Akanthomyces muscarius	Ve6	Mycotal	United Kingdom	Chromosome	2023-01-26	Annotation submitted by University of Exeter
JAYJMN000000000	Akanthomyces muscarius	AC3	Phytoptus avellanae	Italy	Contig		Annotated during this work
GCA_038367545.1	Beauveria asiatica	ARSEF 4384	Holotrichia parallela	China	Scaffold	2024-04-17	Annotation submitted by University of Minnesota Twin Cities
GCF_000280675.1	Beauveria bassiana	ARSEF 2860	missing	missing	Scaffold	2012-08-14	Annotation submitted by Zhejiang University, China
GCA_001682635.1	Beauveria bassiana	ARSEF 8028	Anthocoris nemorum	Denmark	Contig	2016-07-08	Annotation submitted by Wageningen University
GCA_021365345.1	Beauveria bassiana	JEF-350	Thrips palmi	South Korea	Contig	2022-01-05	Annotation submitted by Jeonbuk National University
GCA_010099065.1	Beauveria bassiana	ERL836	Frankliniella occidentalis	USA	Contig	2020-02-03	Annotation submitted by Farmhannong and Chonbuk National University
GCA_002871155.1	Beauveria bassiana	JEF-007	Calliteara pudibunda	South Korea	Contig	2018-01-10	Annotation submitted by Chonbuk National University
GCA_000770705.1	Beauveria bassiana	D1-5	Ostrinia furnacalis	China	Contig	2014-11-03	Annotation submitted by Institute of Plant Protection, Jilin Academy of Agricultural Sciences
GCA_001636735.1	Beauveria brongniartii	RCEF 3172	Locusta migratoria manilensis	China	Scaffold	2016-05-04	Annotation submitted by Shanghai Institutes for Biological Sciences, CAS
GCF_001636725.1	Cordyceps fumosorosea	ARSEF 2679	Popillia japonica	Portugal	Scaffold	2016-05-04	Annotation submitted by Shanghai Institutes for Biological Sciences, CAS
GCA_006981985.1	Cordyceps javanica	IJ1G	Spodoptera litura	missing	Scaffold	2019-07-15	Annotation submitted by The Institute of Vegetables and Flowers CAAS
GCA_006981975.1	Cordyceps javanica	IJ2G	Bemisia tabaci	missing	Scaffold	2019-07-15	Annotation submitted by The Institute of Vegetables and Flowers CAAS
GCA_008080495.1	Cordyceps militaris	ATCC 34164	butterfly pupa	missing	Complete Genome	2017-11-30	Annotation submitted by University of Toronto
GCF_000225605.1	Cordyceps militaris	CM01	missing	missing	Scaffold	2011-09-12	Annotation submitted by Shanghai Institutes for Biological Sciences (SIBS), Chinese Academy of Sciences
GCA_002591385.1	Cordyceps sp. RAO-2017	1346	Ponerinae sp	Ghana	Scaffold	2017-10-18	Annotation submitted by Utrecht University
GCA_027595875.1	Lecanicillium fungicola	Babe33	missing	Vietnam	Contig	2023-01-09	Annotation submitted by TU Dresden - IHI Zittau
GCA_027627215.1	Lecanicillium saksenae	VT-O1	deciduous deadwood	Vietnam	Contig	2023-01-10	Annotation submitted by TU Dresden - IHI Zittau
GCA_003056605.2	Lecanicillium sp. MT-2017a	AZ2	Homo sapiens	USA	Contig	2023-11-02	Annotation submitted by Northern Arizona University
GCA_001636815.1	Niveomyces insectorum	RCEF 264	Lepidopteran	China	Scaffold	2016-05-04	Annotation submitted by Shanghai Institutes for Biological Sciences, CAS
