# Supplementary material for: Genomic and Pathogenic Characterization of Akanthomyces muscarius Isolated from Living Mite Infesting Hazelnut Big Buds
Source: Genes (Basel). 2024 Jul 28;15(8):993. doi: 10.3390/genes15080993 (PMC11354060; doi:10.3390/genes15080993)
Supplement: Supplementary file 1 [file genes-15-00993-s001.zip › Table_S2.xlsx]

## Sheet: Antismash
Region	Type	From	To	Most similar known cluster	Similarity
Region 1.1	fungal-RiPP-like	184297	245258
Region 1.2	NRPS	778644	833427	beauvericin	NRP	30%
Region 1.3	T1PKS,NRPS-like,NRPS	885596	937401
Region 1.4	T1PKS	1214986	1262647
Region 1.5	fungal-RiPP-like	1995873	2058621
Region 1.6	NRPS	4862098	4911481
Region 1.7	NRPS,T1PKS	5725345	5793479
Region 1.8	terpene	6371962	6393527	squalestatin S1	Terpene	40%
Region 1.9	T3PKS	7750518	7791848
Region 2.1	fungal-RiPP-like	1	36108
Region 2.2	terpene	720348	741718
Region 2.3	T1PKS	1104779	1153019
Region 2.4	NRPS	1907292	1952718	metachelin C/metachelin A/metachelin A-CE/metachelin B/dimerumic acid 11-mannoside/dimerumic acid	NRP	75%
Region 2.5	NRPS	3552145	3597178	aspirochlorine	NRP	22%
Region 2.6	fungal-RiPP-like	3869786	3930867
Region 2.7	fungal-RiPP-like	4152607	4213639
Region 2.8	NRPS	4422197	4467936
Region 2.9	fungal-RiPP-like	5091348	5152353
Region 2.10	T1PKS	5493266	5539310
Region 2.11	NRPS,T1PKS	5638837	5690347	shimalactone A/shimalactone B	Polyketide	42%
Region 3.1	T1PKS	36992	82295	1,3,6,8-tetrahydroxynaphthalene	Polyketide	100%
Region 3.2	NRPS	316412	370361
Region 3.3	isocyanide	701374	743485
Region 3.4	NRPS	799564	853891
Region 3.5	NRPS	1656142	1701667
Region 3.6	terpene	2075765	2096523	PR-toxin	Terpene	50%
Region 3.7	T1PKS	2310243	2357584
Region 3.8	NRPS	3748563	3801663	epichloenin A	NRP	100%
Region 4.1	fungal-RiPP-like	228965	289825	citreohybridonol	Terpene	18%
Region 4.2	fungal-RiPP-like	938948	1003137
Region 4.3	fungal-RiPP-like	1028636	1092641
Region 4.4	NAPAA	1718786	1752844	╬╡-Poly-L-lysine	NRP	100%
Region 4.5	NRPS	3144318	3188418
Region 4.6	NRPS	3543410	3588231
Region 5.1	NRPS-like	122916	166279
Region 5.2	fungal-RiPP-like	1010247	1071210
Region 5.3	fungal-RiPP-like	1569423	1630433
Region 5.4	fungal-RiPP-like	1649167	1709859	isoindolinone	Polyketide	20%
Region 5.5	T1PKS	1948095	1995458
Region 5.6	NRPS	2386480	2439886
Region 6.1	NRPS-like	1260484	1304353	choline	NRP	100%
Region 6.2	fungal-RiPP-like	1687012	1759671
Region 6.3	NRPS,terpene	2101490	2148812	trichodiene-11-one	Terpene	18%
Region 7.1	NRPS,T1PKS,fungal-RiPP-like,isocyanide-nrp	212970	354290	fumosorinone	NRP+Polyketide	100%
Region 7.2	NRPS	1163086	1239333
Region 7.3	fungal-RiPP-like	1330036	1392334
Region 7.4	NRPS	1860214	1908761	beauvericin	NRP	20%
Region 8.1	fungal-RiPP-like	207699	268499
Region 8.2	fungal-RiPP-like	1071381	1132598
Region 9.1	T1PKS,terpene	352104	416848	clavaric acid	Terpene	100%
Region 9.2	NRPS-like	569791	613704
Region 9.3	fungal-RiPP-like	1261334	1323489
Region 17.1	NRPS-like	45114	88475
No secondary metabolite regions were found in these records:
10
11
12
13
14
15
16
18
19
20
21
22
23
24
25
26
27
28
29
30
31
32
33
34
35
36
37
38
39
