# Supplementary material for: Genomic and Pathogenic Characterization of Akanthomyces muscarius Isolated from Living Mite Infesting Hazelnut Big Buds
Source: Genes (Basel). 2024 Jul 28;15(8):993. doi: 10.3390/genes15080993 (PMC11354060; doi:10.3390/genes15080993)
Supplement: Supplementary file 1 [file genes-15-00993-s001.zip › Table_S3.xlsx]

## Sheet: EffectorP
#Identifier	Cytoplasmic effector	Apoplastic effector	Non-effector	Prediction
AKAC3_007866-RA	Y (0.773)	-	-	Cytoplasmic effector
AKAC3_007878-RA	-	-	Y (0.655)	Non-effector
AKAC3_007887-RA	Y (0.658)	Y (0.744)	-	Apoplastic/cytoplasmic effector
AKAC3_007914-RA	-	Y (0.53)	-	Apoplastic effector
AKAC3_007931-RA	-	Y (0.678)	-	Apoplastic effector
AKAC3_007934-RA	-	-	Y (0.603)	Non-effector
AKAC3_007936-RA	-	-	Y (0.616)	Non-effector
AKAC3_007944-RA	-	-	Y (0.941)	Non-effector
AKAC3_007960-RA	-	-	Y (0.877)	Non-effector
AKAC3_007961-RA	-	-	Y (0.951)	Non-effector
AKAC3_007850-RA	Y (0.809)	-	-	Cytoplasmic effector
AKAC3_007879-RA	-	Y (0.577)	-	Apoplastic effector
AKAC3_007889-RA	-	Y (0.616)	-	Apoplastic effector
AKAC3_007903-RA	-	-	Y (0.553)	Non-effector
AKAC3_007904-RA	-	Y (0.515)	-	Apoplastic effector
AKAC3_007959-RA	-	-	Y (0.6)	Non-effector
AKAC3_008033-RA	-	Y (0.814)	-	Apoplastic effector
AKAC3_008041-RA	-	-	Y (0.838)	Non-effector
AKAC3_008042-RA	-	-	Y (0.984)	Non-effector
AKAC3_008049-RA	-	Y (0.624)	-	Apoplastic effector
AKAC3_008089-RA	-	-	Y (0.952)	Non-effector
AKAC3_008099-RA	-	Y (0.681)	-	Apoplastic effector
AKAC3_008103-RA	-	-	Y (0.585)	Non-effector
AKAC3_008106-RA	-	Y (0.604)	-	Apoplastic effector
AKAC3_008109-RA	Y (0.772)	Y (0.93)	-	Apoplastic/cytoplasmic effector
AKAC3_008123-RA	Y (0.683)	-	-	Cytoplasmic effector
AKAC3_008114-RA	-	Y (0.518)	-	Apoplastic effector
AKAC3_008162-RA	-	-	Y (0.664)	Non-effector
AKAC3_008195-RA	-	-	Y (0.918)	Non-effector
AKAC3_008200-RA	-	-	Y (0.862)	Non-effector
AKAC3_008205-RA	-	-	Y (0.943)	Non-effector
AKAC3_008207-RA	-	-	Y (0.984)	Non-effector
AKAC3_008221-RA	-	-	Y (0.795)	Non-effector
AKAC3_008196-RA	Y (0.588)	Y (0.83)	-	Apoplastic/cytoplasmic effector
AKAC3_008232-RA	-	-	Y (0.789)	Non-effector
AKAC3_008230-RA	-	Y (0.697)	-	Apoplastic effector
AKAC3_008239-RA	-	-	Y (0.657)	Non-effector
AKAC3_008258-RA	-	-	Y (0.936)	Non-effector
AKAC3_008281-RA	-	-	Y (0.982)	Non-effector
AKAC3_008251-RA	-	-	Y (0.739)	Non-effector
AKAC3_008277-RA	-	-	Y (0.56)	Non-effector
AKAC3_008278-RA	-	Y (0.726)	-	Apoplastic effector
AKAC3_008350-RA	Y (0.767)	-	-	Cytoplasmic effector
AKAC3_008357-RA	-	-	Y (0.503)	Non-effector
AKAC3_008346-RA	Y (0.918)	-	-	Cytoplasmic effector
AKAC3_008384-RA	-	-	Y (0.965)	Non-effector
AKAC3_008397-RA	-	-	Y (0.802)	Non-effector
AKAC3_008376-RA	-	-	Y (0.958)	Non-effector
AKAC3_008438-RA	Y (0.949)	-	-	Cytoplasmic effector
AKAC3_008410-RA	-	-	Y (0.861)	Non-effector
AKAC3_008415-RA	-	-	Y (0.746)	Non-effector
AKAC3_008419-RA	-	Y (0.827)	-	Apoplastic effector
AKAC3_008422-RA	Y (0.656)	Y (0.828)	-	Apoplastic/cytoplasmic effector
AKAC3_008472-RA	-	-	Y (0.754)	Non-effector
AKAC3_008474-RA	-	Y (0.737)	-	Apoplastic effector
AKAC3_008485-RA	-	-	Y (0.745)	Non-effector
AKAC3_008496-RA	-	-	Y (0.733)	Non-effector
AKAC3_008498-RA	-	-	Y (0.756)	Non-effector
AKAC3_008486-RA	-	-	Y (0.957)	Non-effector
AKAC3_008495-RA	-	Y (0.547)	-	Apoplastic effector
AKAC3_008497-RA	-	-	Y (0.774)	Non-effector
AKAC3_008546-RA	-	-	Y (0.956)	Non-effector
AKAC3_008597-RA	-	-	Y (0.838)	Non-effector
AKAC3_008600-RA	Y (0.776)	-	-	Cytoplasmic effector
AKAC3_008634-RA	-	-	Y (0.788)	Non-effector
AKAC3_008584-RA	Y (0.603)	Y (0.621)	-	Apoplastic/cytoplasmic effector
AKAC3_008585-RA	-	-	Y (0.914)	Non-effector
AKAC3_008594-RA	-	-	Y (0.578)	Non-effector
AKAC3_010967-RA	-	Y (0.551)	-	Apoplastic effector
AKAC3_009857-RA	-	Y (0.574)	-	Apoplastic effector
AKAC3_009858-RA	-	-	Y (0.813)	Non-effector
AKAC3_009871-RA	-	Y (0.69)	-	Apoplastic effector
AKAC3_009877-RA	-	Y (0.54)	-	Apoplastic effector
AKAC3_009888-RA	-	-	Y (0.547)	Non-effector
AKAC3_009952-RA	-	-	Y (0.641)	Non-effector
AKAC3_009993-RA	-	Y (0.775)	-	Apoplastic effector
AKAC3_009984-RA	-	Y (0.616)	-	Apoplastic effector
AKAC3_009854-RA	Y (0.512)	-	-	Cytoplasmic effector
AKAC3_009856-RA	-	-	Y (0.804)	Non-effector
AKAC3_009884-RA	-	Y (0.604)	-	Apoplastic effector
AKAC3_009892-RA	Y (0.57)	Y (0.931)	-	Apoplastic/cytoplasmic effector
AKAC3_009900-RA	-	-	Y (0.517)	Non-effector
AKAC3_009907-RA	-	-	Y (0.988)	Non-effector
AKAC3_009963-RA	-	-	Y (0.899)	Non-effector
AKAC3_009992-RA	-	-	Y (0.574)	Non-effector
AKAC3_010018-RA	-	-	Y (0.873)	Non-effector
AKAC3_010057-RA	-	-	Y (0.915)	Non-effector
AKAC3_010062-RA	-	-	Y (0.776)	Non-effector
AKAC3_010076-RA	-	-	Y (0.862)	Non-effector
AKAC3_010072-RA	-	-	Y (0.91)	Non-effector
AKAC3_010134-RA	-	-	Y (0.852)	Non-effector
AKAC3_010137-RA	-	Y (0.782)	-	Apoplastic effector
AKAC3_010150-RA	-	-	Y (0.562)	Non-effector
AKAC3_010141-RA	-	Y (0.807)	-	Apoplastic effector
AKAC3_010158-RA	-	-	Y (0.662)	Non-effector
AKAC3_010176-RA	-	-	Y (0.87)	Non-effector
AKAC3_010241-RA	Y (0.95)	Y (0.761)	-	Cytoplasmic/apoplastic effector
AKAC3_010172-RA	Y (0.589)	Y (0.862)	-	Apoplastic/cytoplasmic effector
AKAC3_010181-RA	-	-	Y (0.624)	Non-effector
AKAC3_010204-RA	-	-	Y (0.612)	Non-effector
AKAC3_010306-RA	-	-	Y (0.756)	Non-effector
AKAC3_010282-RA	-	-	Y (0.958)	Non-effector
AKAC3_010513-RA	-	Y (0.6)	-	Apoplastic effector
AKAC3_010532-RA	-	-	Y (0.856)	Non-effector
AKAC3_010536-RA	-	Y (0.645)	-	Apoplastic effector
AKAC3_010579-RA	-	-	Y (0.871)	Non-effector
AKAC3_010679-RA	-	Y (0.855)	-	Apoplastic effector
AKAC3_010695-RA	-	-	Y (0.705)	Non-effector
AKAC3_010697-RA	-	-	Y (0.977)	Non-effector
AKAC3_010699-RA	-	-	Y (0.761)	Non-effector
AKAC3_010497-RA	-	-	Y (0.886)	Non-effector
AKAC3_010522-RA	Y (0.623)	Y (0.535)	-	Cytoplasmic/apoplastic effector
AKAC3_010592-RA	-	-	Y (0.761)	Non-effector
AKAC3_010658-RA	-	-	Y (0.834)	Non-effector
AKAC3_010684-RA	-	-	Y (0.55)	Non-effector
AKAC3_010702-RA	-	-	Y (0.85)	Non-effector
AKAC3_010584-RA	-	-	Y (0.569)	Non-effector
AKAC3_011028-RA	-	-	Y (0.885)	Non-effector
AKAC3_010950-RA	-	-	Y (0.601)	Non-effector
AKAC3_010954-RA	-	-	Y (0.885)	Non-effector
AKAC3_008655-RA	-	Y (0.873)	-	Apoplastic effector
AKAC3_008686-RA	-	-	Y (0.913)	Non-effector
AKAC3_008697-RA	-	-	Y (0.631)	Non-effector
AKAC3_008702-RA	-	Y (0.744)	-	Apoplastic effector
AKAC3_008736-RA	Y (0.632)	-	-	Cytoplasmic effector
AKAC3_008761-RA	Y (0.556)	-	-	Cytoplasmic effector
AKAC3_008762-RA	-	Y (0.741)	-	Apoplastic effector
AKAC3_008765-RA	-	-	Y (0.656)	Non-effector
AKAC3_008652-RA	-	-	Y (0.911)	Non-effector
AKAC3_008653-RA	-	Y (0.51)	-	Apoplastic effector
AKAC3_008675-RA	-	-	Y (0.789)	Non-effector
AKAC3_008679-RA	-	-	Y (0.693)	Non-effector
AKAC3_008691-RA	-	-	Y (0.788)	Non-effector
AKAC3_008698-RA	-	Y (0.686)	-	Apoplastic effector
AKAC3_008735-RA	-	-	Y (0.891)	Non-effector
AKAC3_008749-RA	-	-	Y (0.838)	Non-effector
AKAC3_008778-RA	-	-	Y (0.893)	Non-effector
AKAC3_008777-RA	Y (0.704)	Y (0.926)	-	Apoplastic/cytoplasmic effector
AKAC3_008692-RA	Y (0.838)	Y (0.767)	-	Cytoplasmic/apoplastic effector
AKAC3_008813-RA	Y (0.662)	-	-	Cytoplasmic effector
AKAC3_008801-RA	-	-	Y (0.839)	Non-effector
AKAC3_008836-RA	-	Y (0.58)	-	Apoplastic effector
AKAC3_008839-RA	-	Y (0.724)	-	Apoplastic effector
AKAC3_008837-RA	-	-	Y (0.67)	Non-effector
AKAC3_008838-RA	-	Y (0.538)	-	Apoplastic effector
AKAC3_008873-RA	Y (0.793)	Y (0.628)	-	Cytoplasmic/apoplastic effector
AKAC3_008881-RA	Y (0.69)	Y (0.953)	-	Apoplastic/cytoplasmic effector
AKAC3_008859-RA	-	Y (0.576)	-	Apoplastic effector
AKAC3_008877-RA	-	-	Y (0.844)	Non-effector
AKAC3_008896-RA	-	-	Y (0.571)	Non-effector
AKAC3_008906-RA	-	Y (0.625)	-	Apoplastic effector
AKAC3_008900-RA	-	-	Y (0.508)	Non-effector
AKAC3_008902-RA	-	-	Y (0.855)	Non-effector
AKAC3_008965-RA	-	-	Y (0.597)	Non-effector
AKAC3_008936-RA	-	-	Y (0.988)	Non-effector
AKAC3_008946-RA	-	Y (0.832)	-	Apoplastic effector
AKAC3_008989-RA	Y (0.801)	-	-	Cytoplasmic effector
AKAC3_009001-RA	-	-	Y (0.543)	Non-effector
AKAC3_009010-RA	-	Y (0.593)	-	Apoplastic effector
AKAC3_008996-RA	-	-	Y (0.66)	Non-effector
AKAC3_009009-RA	-	-	Y (0.862)	Non-effector
AKAC3_009017-RA	-	-	Y (0.555)	Non-effector
AKAC3_009018-RA	Y (0.586)	Y (0.613)	-	Apoplastic/cytoplasmic effector
AKAC3_009020-RA	-	Y (0.888)	-	Apoplastic effector
AKAC3_009026-RA	-	-	Y (0.599)	Non-effector
AKAC3_009031-RA	-	-	Y (0.731)	Non-effector
AKAC3_009033-RA	-	Y (0.513)	-	Apoplastic effector
AKAC3_009037-RA	Y (0.906)	-	-	Cytoplasmic effector
AKAC3_009019-RA	-	-	Y (0.818)	Non-effector
AKAC3_009030-RA	-	-	Y (0.828)	Non-effector
AKAC3_009034-RA	-	Y (0.55)	-	Apoplastic effector
AKAC3_009056-RA	Y (0.698)	Y (0.914)	-	Apoplastic/cytoplasmic effector
AKAC3_009107-RA	Y (0.562)	-	-	Cytoplasmic effector
AKAC3_009112-RA	-	-	Y (0.983)	Non-effector
AKAC3_009114-RA	-	-	Y (0.516)	Non-effector
AKAC3_009136-RA	Y (0.679)	-	-	Cytoplasmic effector
AKAC3_009153-RA	-	-	Y (0.814)	Non-effector
AKAC3_009154-RA	-	-	Y (0.88)	Non-effector
AKAC3_009160-RA	-	Y (0.508)	-	Apoplastic effector
AKAC3_009158-RA	-	-	Y (0.931)	Non-effector
AKAC3_009174-RA	-	-	Y (0.821)	Non-effector
AKAC3_009189-RA	Y (0.675)	-	-	Cytoplasmic effector
AKAC3_009193-RA	-	-	Y (0.571)	Non-effector
AKAC3_009196-RA	-	-	Y (0.621)	Non-effector
AKAC3_009179-RA	-	-	Y (0.822)	Non-effector
AKAC3_009192-RA	Y (0.788)	-	-	Cytoplasmic effector
AKAC3_009195-RA	-	-	Y (0.683)	Non-effector
AKAC3_009208-RA	-	-	Y (0.635)	Non-effector
AKAC3_009260-RA	-	-	Y (0.96)	Non-effector
AKAC3_009209-RA	-	-	Y (0.967)	Non-effector
AKAC3_009236-RA	Y (0.767)	Y (0.761)	-	Cytoplasmic/apoplastic effector
AKAC3_009261-RA	-	-	Y (0.838)	Non-effector
AKAC3_009307-RA	-	-	Y (0.592)	Non-effector
AKAC3_010987-RA	-	-	Y (0.669)	Non-effector
AKAC3_005810-RA	-	Y (0.937)	-	Apoplastic effector
AKAC3_005813-RA	-	Y (0.569)	-	Apoplastic effector
AKAC3_005821-RA	-	-	Y (0.842)	Non-effector
AKAC3_005843-RA	Y (0.597)	Y (0.859)	-	Apoplastic/cytoplasmic effector
AKAC3_005848-RA	-	-	Y (0.983)	Non-effector
AKAC3_005851-RA	-	Y (0.742)	-	Apoplastic effector
AKAC3_005862-RA	-	-	Y (0.665)	Non-effector
AKAC3_005841-RA	-	-	Y (0.885)	Non-effector
AKAC3_005866-RA	Y (0.662)	Y (0.858)	-	Apoplastic/cytoplasmic effector
AKAC3_005882-RA	-	-	Y (0.537)	Non-effector
AKAC3_005885-RA	-	Y (0.626)	-	Apoplastic effector
AKAC3_005908-RA	Y (0.662)	Y (0.679)	-	Apoplastic/cytoplasmic effector
AKAC3_005823-RA	-	-	Y (0.724)	Non-effector
AKAC3_005826-RA	-	-	Y (0.729)	Non-effector
AKAC3_005878-RA	-	-	Y (0.808)	Non-effector
AKAC3_005936-RA	-	Y (0.618)	-	Apoplastic effector
AKAC3_005946-RA	Y (0.525)	Y (0.962)	-	Apoplastic/cytoplasmic effector
AKAC3_005967-RA	-	-	Y (0.592)	Non-effector
AKAC3_005992-RA	-	Y (0.582)	-	Apoplastic effector
AKAC3_005996-RA	-	-	Y (0.718)	Non-effector
AKAC3_006019-RA	-	-	Y (0.879)	Non-effector
AKAC3_006016-RA	-	-	Y (0.564)	Non-effector
AKAC3_006023-RA	-	Y (0.858)	-	Apoplastic effector
AKAC3_006037-RA	-	-	Y (0.619)	Non-effector
AKAC3_006074-RA	-	-	Y (0.685)	Non-effector
AKAC3_006088-RA	-	-	Y (0.948)	Non-effector
AKAC3_006086-RA	-	-	Y (0.581)	Non-effector
AKAC3_006092-RA	-	-	Y (0.76)	Non-effector
AKAC3_006105-RA	-	-	Y (0.524)	Non-effector
AKAC3_006118-RA	Y (0.74)	-	-	Cytoplasmic effector
AKAC3_006121-RA	-	-	Y (0.634)	Non-effector
AKAC3_006124-RA	Y (0.851)	-	-	Cytoplasmic effector
AKAC3_006102-RA	-	-	Y (0.903)	Non-effector
AKAC3_006103-RA	-	-	Y (0.757)	Non-effector
AKAC3_006109-RA	-	-	Y (0.518)	Non-effector
AKAC3_006115-RA	Y (0.714)	-	-	Cytoplasmic effector
AKAC3_006131-RA	-	-	Y (0.56)	Non-effector
AKAC3_006151-RA	Y (0.671)	-	-	Cytoplasmic effector
AKAC3_006140-RA	-	-	Y (0.984)	Non-effector
AKAC3_006182-RA	-	-	Y (0.969)	Non-effector
AKAC3_006166-RA	Y (0.579)	-	-	Cytoplasmic effector
AKAC3_006178-RA	Y (0.701)	Y (0.768)	-	Apoplastic/cytoplasmic effector
AKAC3_006190-RA	-	-	Y (0.821)	Non-effector
AKAC3_006167-RA	Y (0.623)	Y (0.844)	-	Apoplastic/cytoplasmic effector
AKAC3_006211-RA	Y (0.518)	-	-	Cytoplasmic effector
AKAC3_006223-RA	-	Y (0.86)	-	Apoplastic effector
AKAC3_006231-RA	-	-	Y (0.95)	Non-effector
AKAC3_006204-RA	-	Y (0.895)	-	Apoplastic effector
AKAC3_006212-RA	-	-	Y (0.953)	Non-effector
AKAC3_006215-RA	-	-	Y (0.989)	Non-effector
AKAC3_006260-RA	Y (0.742)	Y (0.553)	-	Cytoplasmic/apoplastic effector
AKAC3_006269-RA	-	Y (0.708)	-	Apoplastic effector
AKAC3_006291-RA	-	-	Y (0.649)	Non-effector
AKAC3_006299-RA	-	Y (0.845)	-	Apoplastic effector
AKAC3_006323-RA	-	-	Y (0.833)	Non-effector
AKAC3_006312-RA	-	-	Y (0.59)	Non-effector
AKAC3_006335-RA	-	-	Y (0.848)	Non-effector
AKAC3_006340-RA	Y (0.811)	Y (0.795)	-	Cytoplasmic/apoplastic effector
AKAC3_006356-RA	Y (0.55)	Y (0.731)	-	Apoplastic/cytoplasmic effector
AKAC3_006357-RA	-	-	Y (0.983)	Non-effector
AKAC3_006371-RA	-	-	Y (0.589)	Non-effector
AKAC3_006336-RA	Y (0.638)	-	-	Cytoplasmic effector
AKAC3_006339-RA	-	-	Y (0.752)	Non-effector
AKAC3_006347-RA	-	-	Y (0.821)	Non-effector
AKAC3_006348-RA	Y (0.724)	-	-	Cytoplasmic effector
AKAC3_006360-RA	-	-	Y (0.846)	Non-effector
AKAC3_006365-RA	-	Y (0.537)	-	Apoplastic effector
AKAC3_006378-RA	-	Y (0.693)	-	Apoplastic effector
AKAC3_006385-RA	-	-	Y (0.864)	Non-effector
AKAC3_006398-RA	Y (0.609)	Y (0.831)	-	Apoplastic/cytoplasmic effector
AKAC3_006408-RA	-	Y (0.548)	-	Apoplastic effector
AKAC3_006417-RA	-	-	Y (0.987)	Non-effector
AKAC3_006418-RA	-	-	Y (0.544)	Non-effector
AKAC3_006407-RA	Y (0.524)	-	-	Cytoplasmic effector
AKAC3_006409-RA	Y (0.788)	-	-	Cytoplasmic effector
AKAC3_006412-RA	-	-	Y (0.662)	Non-effector
AKAC3_006440-RA	Y (0.598)	Y (0.712)	-	Apoplastic/cytoplasmic effector
AKAC3_006442-RA	-	-	Y (0.606)	Non-effector
AKAC3_006461-RA	-	-	Y (0.827)	Non-effector
AKAC3_006477-RA	Y (0.56)	-	-	Cytoplasmic effector
AKAC3_006521-RA	-	-	Y (0.941)	Non-effector
AKAC3_006559-RA	-	-	Y (0.877)	Non-effector
AKAC3_006533-RA	-	-	Y (0.78)	Non-effector
AKAC3_006554-RA	Y (0.751)	-	-	Cytoplasmic effector
AKAC3_006562-RA	-	-	Y (0.578)	Non-effector
AKAC3_006577-RA	-	-	Y (0.698)	Non-effector
AKAC3_006579-RA	-	-	Y (0.835)	Non-effector
AKAC3_006650-RA	Y (0.622)	Y (0.792)	-	Apoplastic/cytoplasmic effector
AKAC3_006694-RA	-	-	Y (0.929)	Non-effector
AKAC3_006704-RA	-	-	Y (0.963)	Non-effector
AKAC3_006690-RA	-	-	Y (0.645)	Non-effector
AKAC3_006700-RA	-	-	Y (0.603)	Non-effector
AKAC3_006708-RA	-	-	Y (0.878)	Non-effector
AKAC3_006757-RA	-	-	Y (0.772)	Non-effector
AKAC3_006792-RA	-	-	Y (0.891)	Non-effector
AKAC3_006800-RA	-	Y (0.621)	-	Apoplastic effector
AKAC3_006830-RA	-	-	Y (0.919)	Non-effector
AKAC3_006823-RA	-	-	Y (0.735)	Non-effector
AKAC3_006843-RA	Y (0.505)	Y (0.652)	-	Apoplastic/cytoplasmic effector
AKAC3_006867-RA	-	-	Y (0.882)	Non-effector
AKAC3_006871-RA	-	-	Y (0.584)	Non-effector
AKAC3_006873-RA	-	-	Y (0.882)	Non-effector
AKAC3_006857-RA	-	-	Y (0.958)	Non-effector
AKAC3_006893-RA	Y (0.862)	-	-	Cytoplasmic effector
AKAC3_006895-RA	-	-	Y (0.98)	Non-effector
AKAC3_006896-RA	-	-	Y (0.702)	Non-effector
AKAC3_006897-RA	-	-	Y (0.975)	Non-effector
AKAC3_006912-RA	-	Y (0.717)	-	Apoplastic effector
AKAC3_006916-RA	-	-	Y (0.738)	Non-effector
AKAC3_006940-RA	-	-	Y (0.552)	Non-effector
AKAC3_006914-RA	Y (0.849)	Y (0.824)	-	Cytoplasmic/apoplastic effector
AKAC3_006935-RA	-	-	Y (0.891)	Non-effector
AKAC3_006936-RA	-	-	Y (0.958)	Non-effector
AKAC3_006951-RA	-	-	Y (0.865)	Non-effector
AKAC3_006952-RA	-	Y (0.69)	-	Apoplastic effector
AKAC3_006979-RA	-	-	Y (0.807)	Non-effector
AKAC3_006984-RA	Y (0.54)	-	-	Cytoplasmic effector
AKAC3_006987-RA	-	-	Y (0.592)	Non-effector
AKAC3_007006-RA	-	Y (0.872)	-	Apoplastic effector
AKAC3_007019-RA	-	Y (0.865)	-	Apoplastic effector
AKAC3_006999-RA	-	-	Y (0.954)	Non-effector
AKAC3_007002-RA	-	-	Y (0.552)	Non-effector
AKAC3_006983-RA	-	-	Y (0.589)	Non-effector
AKAC3_010861-RA	-	-	Y (0.773)	Non-effector
AKAC3_010878-RA	-	-	Y (0.592)	Non-effector
AKAC3_010882-RA	-	-	Y (0.741)	Non-effector
AKAC3_010743-RA	-	-	Y (0.654)	Non-effector
AKAC3_010744-RA	-	-	Y (0.843)	Non-effector
AKAC3_010747-RA	-	-	Y (0.891)	Non-effector
AKAC3_010748-RA	-	-	Y (0.953)	Non-effector
AKAC3_010756-RA	-	-	Y (0.985)	Non-effector
AKAC3_010721-RA	-	-	Y (0.84)	Non-effector
AKAC3_010740-RA	-	-	Y (0.571)	Non-effector
AKAC3_010750-RA	-	-	Y (0.854)	Non-effector
AKAC3_010777-RA	-	-	Y (0.801)	Non-effector
AKAC3_010793-RA	-	Y (0.709)	-	Apoplastic effector
AKAC3_010794-RA	-	-	Y (0.892)	Non-effector
AKAC3_010804-RA	-	-	Y (0.912)	Non-effector
AKAC3_010813-RA	-	-	Y (0.708)	Non-effector
AKAC3_010775-RA	-	-	Y (0.949)	Non-effector
AKAC3_010784-RA	Y (0.713)	Y (0.728)	-	Apoplastic/cytoplasmic effector
AKAC3_010785-RA	Y (0.501)	Y (0.626)	-	Apoplastic/cytoplasmic effector
AKAC3_010799-RA	-	-	Y (0.791)	Non-effector
AKAC3_010807-RA	-	-	Y (0.66)	Non-effector
AKAC3_010810-RA	-	Y (0.654)	-	Apoplastic effector
AKAC3_000069-RA	-	-	Y (0.951)	Non-effector
AKAC3_000101-RA	-	-	Y (0.932)	Non-effector
AKAC3_000004-RA	-	-	Y (0.953)	Non-effector
AKAC3_000017-RA	-	-	Y (0.675)	Non-effector
AKAC3_000019-RA	-	-	Y (0.903)	Non-effector
AKAC3_000020-RA	-	-	Y (0.767)	Non-effector
AKAC3_000037-RA	Y (0.62)	-	-	Cytoplasmic effector
AKAC3_000078-RA	Y (0.883)	-	-	Cytoplasmic effector
AKAC3_000134-RA	-	-	Y (0.534)	Non-effector
AKAC3_000152-RA	-	-	Y (0.897)	Non-effector
AKAC3_000162-RA	-	-	Y (0.839)	Non-effector
AKAC3_000179-RA	-	-	Y (0.573)	Non-effector
AKAC3_000203-RA	-	Y (0.575)	-	Apoplastic effector
AKAC3_000219-RA	-	-	Y (0.537)	Non-effector
AKAC3_000233-RA	Y (0.725)	Y (0.925)	-	Apoplastic/cytoplasmic effector
AKAC3_000223-RA	Y (0.826)	-	-	Cytoplasmic effector
AKAC3_000247-RA	-	-	Y (0.862)	Non-effector
AKAC3_000260-RA	-	-	Y (0.643)	Non-effector
AKAC3_000293-RA	-	-	Y (0.956)	Non-effector
AKAC3_000283-RA	Y (0.531)	-	-	Cytoplasmic effector
AKAC3_000292-RA	-	-	Y (0.58)	Non-effector
AKAC3_000298-RA	-	-	Y (0.746)	Non-effector
AKAC3_000315-RA	-	-	Y (0.863)	Non-effector
AKAC3_000334-RA	-	-	Y (0.908)	Non-effector
AKAC3_000361-RA	-	-	Y (0.987)	Non-effector
AKAC3_000372-RA	-	-	Y (0.573)	Non-effector
AKAC3_000377-RA	-	-	Y (0.761)	Non-effector
AKAC3_000382-RA	-	-	Y (0.841)	Non-effector
AKAC3_000423-RA	-	-	Y (0.978)	Non-effector
AKAC3_000444-RA	-	-	Y (0.959)	Non-effector
AKAC3_000468-RA	-	-	Y (0.836)	Non-effector
AKAC3_000510-RA	-	-	Y (0.566)	Non-effector
AKAC3_000539-RA	-	Y (0.869)	-	Apoplastic effector
AKAC3_000554-RA	Y (0.566)	Y (0.607)	-	Apoplastic/cytoplasmic effector
AKAC3_000610-RA	-	-	Y (0.519)	Non-effector
AKAC3_000635-RA	Y (0.9)	-	-	Cytoplasmic effector
AKAC3_000637-RA	-	-	Y (0.985)	Non-effector
AKAC3_000669-RA	-	-	Y (0.865)	Non-effector
AKAC3_000682-RA	-	-	Y (0.915)	Non-effector
AKAC3_000668-RA	-	-	Y (0.957)	Non-effector
AKAC3_000690-RA	-	-	Y (0.785)	Non-effector
AKAC3_000718-RA	-	-	Y (0.873)	Non-effector
AKAC3_000732-RA	-	-	Y (0.988)	Non-effector
AKAC3_000737-RA	-	-	Y (0.804)	Non-effector
AKAC3_000775-RA	-	-	Y (0.56)	Non-effector
AKAC3_000804-RA	Y (0.81)	-	-	Cytoplasmic effector
AKAC3_000832-RA	-	-	Y (0.588)	Non-effector
AKAC3_000833-RA	-	-	Y (0.906)	Non-effector
AKAC3_000867-RA	-	Y (0.689)	-	Apoplastic effector
AKAC3_000876-RA	-	-	Y (0.857)	Non-effector
AKAC3_000910-RA	-	Y (0.739)	-	Apoplastic effector
AKAC3_000911-RA	-	-	Y (0.656)	Non-effector
AKAC3_000962-RA	-	-	Y (0.952)	Non-effector
AKAC3_000971-RA	-	-	Y (0.609)	Non-effector
AKAC3_001015-RA	-	-	Y (0.587)	Non-effector
AKAC3_001008-RA	-	Y (0.677)	-	Apoplastic effector
AKAC3_001046-RA	-	-	Y (0.526)	Non-effector
AKAC3_001048-RA	-	-	Y (0.893)	Non-effector
AKAC3_001060-RA	-	-	Y (0.54)	Non-effector
AKAC3_001068-RA	-	Y (0.636)	-	Apoplastic effector
AKAC3_001067-RA	-	-	Y (0.594)	Non-effector
AKAC3_001092-RA	Y (0.8)	-	-	Cytoplasmic effector
AKAC3_001103-RA	-	-	Y (0.693)	Non-effector
AKAC3_001122-RA	-	Y (0.508)	-	Apoplastic effector
AKAC3_001124-RA	-	-	Y (0.734)	Non-effector
AKAC3_001157-RA	-	-	Y (0.877)	Non-effector
AKAC3_001153-RA	-	-	Y (0.897)	Non-effector
AKAC3_001178-RA	-	Y (0.823)	-	Apoplastic effector
AKAC3_001189-RA	-	-	Y (0.522)	Non-effector
AKAC3_001202-RA	-	-	Y (0.667)	Non-effector
AKAC3_001231-RA	-	-	Y (0.691)	Non-effector
AKAC3_001259-RA	-	-	Y (0.846)	Non-effector
AKAC3_001265-RA	-	-	Y (0.569)	Non-effector
AKAC3_001266-RA	-	-	Y (0.801)	Non-effector
AKAC3_001263-RA	-	-	Y (0.797)	Non-effector
AKAC3_001274-RA	Y (0.611)	Y (0.652)	-	Apoplastic/cytoplasmic effector
AKAC3_001275-RA	Y (0.645)	Y (0.638)	-	Cytoplasmic/apoplastic effector
AKAC3_001279-RA	Y (0.612)	Y (0.541)	-	Cytoplasmic/apoplastic effector
AKAC3_001318-RA	-	-	Y (0.882)	Non-effector
AKAC3_001324-RA	-	-	Y (0.556)	Non-effector
AKAC3_001338-RA	-	-	Y (0.861)	Non-effector
AKAC3_001353-RA	-	-	Y (0.574)	Non-effector
AKAC3_001357-RA	-	-	Y (0.775)	Non-effector
AKAC3_001367-RA	Y (0.851)	Y (0.891)	-	Apoplastic/cytoplasmic effector
AKAC3_001374-RA	-	-	Y (0.685)	Non-effector
AKAC3_001405-RA	-	Y (0.657)	-	Apoplastic effector
AKAC3_001419-RA	-	-	Y (0.767)	Non-effector
AKAC3_001404-RA	-	Y (0.658)	-	Apoplastic effector
AKAC3_001413-RA	-	-	Y (0.868)	Non-effector
AKAC3_001558-RA	-	-	Y (0.782)	Non-effector
AKAC3_001554-RA	-	-	Y (0.753)	Non-effector
AKAC3_001591-RA	-	Y (0.516)	-	Apoplastic effector
AKAC3_001592-RA	-	Y (0.819)	-	Apoplastic effector
AKAC3_001594-RA	Y (0.519)	Y (0.858)	-	Apoplastic/cytoplasmic effector
AKAC3_001602-RA	-	-	Y (0.895)	Non-effector
AKAC3_001614-RA	-	-	Y (0.522)	Non-effector
AKAC3_001636-RA	-	Y (0.84)	-	Apoplastic effector
AKAC3_001673-RA	Y (0.794)	-	-	Cytoplasmic effector
AKAC3_001700-RA	-	Y (0.615)	-	Apoplastic effector
AKAC3_001703-RA	-	-	Y (0.652)	Non-effector
AKAC3_001710-RA	-	-	Y (0.716)	Non-effector
AKAC3_001726-RA	-	-	Y (0.613)	Non-effector
AKAC3_001762-RA	-	-	Y (0.989)	Non-effector
AKAC3_001799-RA	-	Y (0.708)	-	Apoplastic effector
AKAC3_001816-RA	-	-	Y (0.979)	Non-effector
AKAC3_001835-RA	-	Y (0.707)	-	Apoplastic effector
AKAC3_001840-RA	Y (0.819)	Y (0.925)	-	Apoplastic/cytoplasmic effector
AKAC3_001842-RA	-	-	Y (0.658)	Non-effector
AKAC3_001868-RA	-	Y (0.676)	-	Apoplastic effector
AKAC3_001878-RA	-	-	Y (0.988)	Non-effector
AKAC3_001879-RA	-	-	Y (0.512)	Non-effector
AKAC3_001911-RA	-	-	Y (0.615)	Non-effector
AKAC3_001936-RA	-	-	Y (0.955)	Non-effector
AKAC3_001943-RA	-	-	Y (0.529)	Non-effector
AKAC3_001954-RA	-	-	Y (0.755)	Non-effector
AKAC3_001949-RA	-	-	Y (0.607)	Non-effector
AKAC3_001966-RA	-	-	Y (0.925)	Non-effector
AKAC3_001997-RA	Y (0.501)	Y (0.947)	-	Apoplastic/cytoplasmic effector
AKAC3_002027-RA	-	-	Y (0.506)	Non-effector
AKAC3_002044-RA	Y (0.562)	Y (0.787)	-	Apoplastic/cytoplasmic effector
AKAC3_002079-RA	-	-	Y (0.549)	Non-effector
AKAC3_002095-RA	-	-	Y (0.769)	Non-effector
AKAC3_002078-RA	Y (0.774)	Y (0.928)	-	Apoplastic/cytoplasmic effector
AKAC3_002100-RA	-	-	Y (0.585)	Non-effector
AKAC3_002101-RA	Y (0.51)	Y (0.717)	-	Apoplastic/cytoplasmic effector
AKAC3_002122-RA	-	-	Y (0.801)	Non-effector
AKAC3_002132-RA	-	-	Y (0.859)	Non-effector
AKAC3_002116-RA	-	-	Y (0.981)	Non-effector
AKAC3_002170-RA	-	-	Y (0.677)	Non-effector
AKAC3_002178-RA	-	-	Y (0.964)	Non-effector
AKAC3_002190-RA	-	-	Y (0.803)	Non-effector
AKAC3_002195-RA	-	-	Y (0.542)	Non-effector
AKAC3_002194-RA	-	-	Y (0.678)	Non-effector
AKAC3_002225-RA	-	-	Y (0.72)	Non-effector
AKAC3_002247-RA	-	-	Y (0.681)	Non-effector
AKAC3_002263-RA	Y (0.686)	-	-	Cytoplasmic effector
AKAC3_002265-RA	-	-	Y (0.53)	Non-effector
AKAC3_002262-RA	-	-	Y (0.799)	Non-effector
AKAC3_002264-RA	-	-	Y (0.813)	Non-effector
AKAC3_002256-RA	-	-	Y (0.593)	Non-effector
AKAC3_002294-RA	-	-	Y (0.563)	Non-effector
AKAC3_002278-RA	-	Y (0.542)	-	Apoplastic effector
AKAC3_002280-RA	-	-	Y (0.638)	Non-effector
AKAC3_002298-RA	-	-	Y (0.624)	Non-effector
AKAC3_002282-RA	-	-	Y (0.531)	Non-effector
AKAC3_002314-RA	-	-	Y (0.511)	Non-effector
AKAC3_002319-RA	-	Y (0.684)	-	Apoplastic effector
AKAC3_002318-RA	-	-	Y (0.827)	Non-effector
AKAC3_002349-RA	-	-	Y (0.962)	Non-effector
AKAC3_002345-RA	-	-	Y (0.691)	Non-effector
AKAC3_002346-RA	-	-	Y (0.929)	Non-effector
AKAC3_002370-RA	-	-	Y (0.555)	Non-effector
AKAC3_002378-RA	-	-	Y (0.986)	Non-effector
AKAC3_002367-RA	-	-	Y (0.823)	Non-effector
AKAC3_002372-RA	-	-	Y (0.988)	Non-effector
AKAC3_010850-RA	-	-	Y (0.71)	Non-effector
AKAC3_002405-RA	-	-	Y (0.686)	Non-effector
AKAC3_002394-RA	-	Y (0.578)	-	Apoplastic effector
AKAC3_002437-RA	-	-	Y (0.653)	Non-effector
AKAC3_002449-RA	-	-	Y (0.744)	Non-effector
AKAC3_002461-RA	-	Y (0.675)	-	Apoplastic effector
AKAC3_002469-RA	-	-	Y (0.572)	Non-effector
AKAC3_002471-RA	-	Y (0.598)	-	Apoplastic effector
AKAC3_002476-RA	Y (0.691)	Y (0.897)	-	Apoplastic/cytoplasmic effector
AKAC3_002481-RA	-	-	Y (0.98)	Non-effector
AKAC3_002502-RA	-	Y (0.615)	-	Apoplastic effector
AKAC3_002477-RA	-	-	Y (0.546)	Non-effector
AKAC3_002554-RA	-	-	Y (0.785)	Non-effector
AKAC3_002400-RA	-	-	Y (0.887)	Non-effector
AKAC3_002412-RA	-	-	Y (0.877)	Non-effector
AKAC3_002414-RA	-	-	Y (0.87)	Non-effector
AKAC3_002418-RA	Y (0.576)	-	-	Cytoplasmic effector
AKAC3_002439-RA	-	-	Y (0.902)	Non-effector
AKAC3_002443-RA	-	Y (0.77)	-	Apoplastic effector
AKAC3_002460-RA	Y (0.551)	Y (0.791)	-	Apoplastic/cytoplasmic effector
AKAC3_002467-RA	-	-	Y (0.978)	Non-effector
AKAC3_002468-RA	-	-	Y (0.592)	Non-effector
AKAC3_002485-RA	Y (0.86)	Y (0.771)	-	Cytoplasmic/apoplastic effector
AKAC3_002486-RA	-	-	Y (0.874)	Non-effector
AKAC3_002489-RA	-	Y (0.655)	-	Apoplastic effector
AKAC3_002544-RA	-	-	Y (0.835)	Non-effector
AKAC3_002555-RA	-	-	Y (0.972)	Non-effector
AKAC3_002425-RA	-	Y (0.864)	-	Apoplastic effector
AKAC3_002588-RA	-	-	Y (0.893)	Non-effector
AKAC3_002614-RA	-	-	Y (0.591)	Non-effector
AKAC3_002608-RA	-	-	Y (0.538)	Non-effector
AKAC3_002604-RA	-	-	Y (0.77)	Non-effector
AKAC3_002644-RA	-	-	Y (0.961)	Non-effector
AKAC3_002653-RA	-	-	Y (0.733)	Non-effector
AKAC3_002679-RA	-	-	Y (0.614)	Non-effector
AKAC3_002655-RA	-	-	Y (0.839)	Non-effector
AKAC3_002669-RA	-	-	Y (0.933)	Non-effector
AKAC3_002720-RA	Y (0.79)	Y (0.738)	-	Cytoplasmic/apoplastic effector
AKAC3_002704-RA	-	-	Y (0.946)	Non-effector
AKAC3_002707-RA	-	-	Y (0.91)	Non-effector
AKAC3_002717-RA	-	Y (0.902)	-	Apoplastic effector
AKAC3_002727-RA	-	-	Y (0.651)	Non-effector
AKAC3_002738-RA	-	Y (0.544)	-	Apoplastic effector
AKAC3_002777-RA	Y (0.867)	Y (0.922)	-	Apoplastic/cytoplasmic effector
AKAC3_002803-RA	-	-	Y (0.61)	Non-effector
AKAC3_002827-RA	-	-	Y (0.763)	Non-effector
AKAC3_002848-RA	Y (0.519)	-	-	Cytoplasmic effector
AKAC3_002856-RA	-	-	Y (0.825)	Non-effector
AKAC3_002843-RA	-	Y (0.808)	-	Apoplastic effector
AKAC3_002885-RA	-	-	Y (0.771)	Non-effector
AKAC3_002939-RA	Y (0.506)	-	-	Cytoplasmic effector
AKAC3_002947-RA	-	Y (0.589)	-	Apoplastic effector
AKAC3_003005-RA	-	-	Y (0.98)	Non-effector
AKAC3_003020-RA	Y (0.632)	-	-	Cytoplasmic effector
AKAC3_003025-RA	-	-	Y (0.824)	Non-effector
AKAC3_003010-RA	-	-	Y (0.756)	Non-effector
AKAC3_003013-RA	-	-	Y (0.551)	Non-effector
AKAC3_003066-RA	-	-	Y (0.754)	Non-effector
AKAC3_003146-RA	Y (0.951)	Y (0.841)	-	Cytoplasmic/apoplastic effector
AKAC3_003159-RA	Y (0.735)	Y (0.751)	-	Apoplastic/cytoplasmic effector
AKAC3_003173-RA	-	-	Y (0.559)	Non-effector
AKAC3_003139-RA	-	-	Y (0.726)	Non-effector
AKAC3_003152-RA	-	-	Y (0.919)	Non-effector
AKAC3_003186-RA	-	Y (0.672)	-	Apoplastic effector
AKAC3_003213-RA	-	-	Y (0.94)	Non-effector
AKAC3_003247-RA	-	-	Y (0.891)	Non-effector
AKAC3_003249-RA	-	-	Y (0.987)	Non-effector
AKAC3_003276-RA	-	Y (0.559)	-	Apoplastic effector
AKAC3_003297-RA	-	-	Y (0.649)	Non-effector
AKAC3_003298-RA	-	-	Y (0.949)	Non-effector
AKAC3_003300-RA	-	-	Y (0.631)	Non-effector
AKAC3_003368-RA	-	-	Y (0.845)	Non-effector
AKAC3_003371-RA	-	-	Y (0.832)	Non-effector
AKAC3_003399-RA	-	-	Y (0.582)	Non-effector
AKAC3_003432-RA	-	Y (0.725)	-	Apoplastic effector
AKAC3_003440-RA	-	-	Y (0.669)	Non-effector
AKAC3_003455-RA	-	-	Y (0.619)	Non-effector
AKAC3_003469-RA	-	-	Y (0.749)	Non-effector
AKAC3_003456-RA	-	-	Y (0.759)	Non-effector
AKAC3_003467-RA	Y (0.609)	-	-	Cytoplasmic effector
AKAC3_003489-RA	Y (0.794)	Y (0.704)	-	Cytoplasmic/apoplastic effector
AKAC3_003582-RA	-	-	Y (0.852)	Non-effector
AKAC3_003596-RA	-	-	Y (0.781)	Non-effector
AKAC3_003617-RA	Y (0.827)	-	-	Cytoplasmic effector
AKAC3_003649-RA	-	-	Y (0.988)	Non-effector
AKAC3_003646-RA	-	-	Y (0.584)	Non-effector
AKAC3_003668-RA	-	-	Y (0.988)	Non-effector
AKAC3_003673-RA	-	-	Y (0.593)	Non-effector
AKAC3_003700-RA	Y (0.703)	-	-	Cytoplasmic effector
AKAC3_003741-RA	-	-	Y (0.735)	Non-effector
AKAC3_003775-RA	-	-	Y (0.983)	Non-effector
AKAC3_003815-RA	-	-	Y (0.819)	Non-effector
AKAC3_003824-RA	-	-	Y (0.801)	Non-effector
AKAC3_003857-RA	Y (0.571)	-	-	Cytoplasmic effector
AKAC3_003858-RA	Y (0.781)	-	-	Cytoplasmic effector
AKAC3_003855-RA	-	-	Y (0.895)	Non-effector
AKAC3_003867-RA	-	-	Y (0.922)	Non-effector
AKAC3_003882-RA	-	-	Y (0.926)	Non-effector
AKAC3_003888-RA	-	-	Y (0.662)	Non-effector
AKAC3_003866-RA	-	-	Y (0.881)	Non-effector
AKAC3_003883-RA	-	-	Y (0.606)	Non-effector
AKAC3_003892-RA	-	-	Y (0.664)	Non-effector
AKAC3_003926-RA	-	Y (0.658)	-	Apoplastic effector
AKAC3_003922-RA	-	Y (0.665)	-	Apoplastic effector
AKAC3_003927-RA	-	-	Y (0.708)	Non-effector
AKAC3_003936-RA	-	Y (0.822)	-	Apoplastic effector
AKAC3_003930-RA	Y (0.556)	-	-	Cytoplasmic effector
AKAC3_003983-RA	-	-	Y (0.667)	Non-effector
AKAC3_003996-RA	-	-	Y (0.588)	Non-effector
AKAC3_003991-RA	-	-	Y (0.812)	Non-effector
AKAC3_004011-RA	Y (0.779)	Y (0.897)	-	Apoplastic/cytoplasmic effector
AKAC3_004014-RA	-	Y (0.707)	-	Apoplastic effector
AKAC3_004041-RA	-	Y (0.592)	-	Apoplastic effector
AKAC3_004045-RA	-	-	Y (0.923)	Non-effector
AKAC3_004040-RA	-	-	Y (0.81)	Non-effector
AKAC3_004042-RA	-	-	Y (0.953)	Non-effector
AKAC3_004044-RA	-	Y (0.567)	-	Apoplastic effector
AKAC3_004035-RA	-	-	Y (0.95)	Non-effector
AKAC3_004028-RA	-	Y (0.85)	-	Apoplastic effector
AKAC3_004084-RA	Y (0.55)	Y (0.78)	-	Apoplastic/cytoplasmic effector
AKAC3_004120-RA	Y (0.639)	Y (0.857)	-	Apoplastic/cytoplasmic effector
AKAC3_004149-RA	-	Y (0.691)	-	Apoplastic effector
AKAC3_004165-RA	-	-	Y (0.567)	Non-effector
AKAC3_004166-RA	-	-	Y (0.91)	Non-effector
AKAC3_004169-RA	-	-	Y (0.794)	Non-effector
AKAC3_004123-RA	-	-	Y (0.684)	Non-effector
AKAC3_004203-RA	-	Y (0.862)	-	Apoplastic effector
AKAC3_004171-RA	-	-	Y (0.749)	Non-effector
AKAC3_004186-RA	-	Y (0.748)	-	Apoplastic effector
AKAC3_009317-RA	-	-	Y (0.95)	Non-effector
AKAC3_009330-RA	-	-	Y (0.878)	Non-effector
AKAC3_009331-RA	-	-	Y (0.692)	Non-effector
AKAC3_009351-RA	-	-	Y (0.646)	Non-effector
AKAC3_009376-RA	-	-	Y (0.971)	Non-effector
AKAC3_009391-RA	-	-	Y (0.615)	Non-effector
AKAC3_009401-RA	-	Y (0.626)	-	Apoplastic effector
AKAC3_009404-RA	-	-	Y (0.731)	Non-effector
AKAC3_009411-RA	-	-	Y (0.549)	Non-effector
AKAC3_009395-RA	-	Y (0.61)	-	Apoplastic effector
AKAC3_009465-RA	-	-	Y (0.623)	Non-effector
AKAC3_009310-RA	-	-	Y (0.685)	Non-effector
AKAC3_009335-RA	-	-	Y (0.674)	Non-effector
AKAC3_009348-RA	-	Y (0.745)	-	Apoplastic effector
AKAC3_009363-RA	-	-	Y (0.532)	Non-effector
AKAC3_009364-RA	-	-	Y (0.714)	Non-effector
AKAC3_009393-RA	-	Y (0.737)	-	Apoplastic effector
AKAC3_009428-RA	-	-	Y (0.898)	Non-effector
AKAC3_009449-RA	-	-	Y (0.905)	Non-effector
AKAC3_009450-RA	Y (0.809)	-	-	Cytoplasmic effector
AKAC3_009455-RA	-	Y (0.933)	-	Apoplastic effector
AKAC3_009462-RA	-	-	Y (0.513)	Non-effector
AKAC3_009464-RA	-	-	Y (0.769)	Non-effector
AKAC3_009475-RA	Y (0.525)	-	-	Cytoplasmic effector
AKAC3_009479-RA	-	-	Y (0.956)	Non-effector
AKAC3_009476-RA	-	Y (0.805)	-	Apoplastic effector
AKAC3_009503-RA	-	-	Y (0.973)	Non-effector
AKAC3_009506-RA	-	-	Y (0.77)	Non-effector
AKAC3_009561-RA	-	-	Y (0.627)	Non-effector
AKAC3_009526-RA	-	-	Y (0.984)	Non-effector
AKAC3_009556-RA	-	-	Y (0.901)	Non-effector
AKAC3_009562-RA	-	-	Y (0.55)	Non-effector
AKAC3_009568-RA	-	-	Y (0.716)	Non-effector
AKAC3_009600-RA	-	Y (0.542)	-	Apoplastic effector
AKAC3_009610-RA	-	-	Y (0.705)	Non-effector
AKAC3_009665-RA	-	-	Y (0.588)	Non-effector
AKAC3_009676-RA	-	-	Y (0.702)	Non-effector
AKAC3_009679-RA	-	-	Y (0.695)	Non-effector
AKAC3_009650-RA	-	-	Y (0.771)	Non-effector
AKAC3_009678-RA	-	-	Y (0.775)	Non-effector
AKAC3_009693-RA	-	-	Y (0.712)	Non-effector
AKAC3_009694-RA	-	-	Y (0.745)	Non-effector
AKAC3_009701-RA	-	-	Y (0.51)	Non-effector
AKAC3_009708-RA	-	-	Y (0.69)	Non-effector
AKAC3_009725-RA	-	Y (0.718)	-	Apoplastic effector
AKAC3_009726-RA	-	-	Y (0.648)	Non-effector
AKAC3_009751-RA	-	-	Y (0.606)	Non-effector
AKAC3_009762-RA	Y (0.74)	Y (0.542)	-	Cytoplasmic/apoplastic effector
AKAC3_009782-RA	-	-	Y (0.787)	Non-effector
AKAC3_009785-RA	Y (0.648)	-	-	Cytoplasmic effector
AKAC3_009789-RA	Y (0.828)	Y (0.829)	-	Apoplastic/cytoplasmic effector
AKAC3_009788-RA	-	-	Y (0.893)	Non-effector
AKAC3_009792-RA	-	-	Y (0.706)	Non-effector
AKAC3_009812-RA	-	-	Y (0.89)	Non-effector
AKAC3_009817-RA	-	-	Y (0.625)	Non-effector
AKAC3_009833-RA	-	-	Y (0.793)	Non-effector
AKAC3_009842-RA	-	Y (0.678)	-	Apoplastic effector
AKAC3_010330-RA	-	-	Y (0.526)	Non-effector
AKAC3_010357-RA	-	-	Y (0.577)	Non-effector
AKAC3_010364-RA	-	-	Y (0.543)	Non-effector
AKAC3_010370-RA	-	Y (0.724)	-	Apoplastic effector
AKAC3_010372-RA	-	Y (0.926)	-	Apoplastic effector
AKAC3_010377-RA	-	-	Y (0.6)	Non-effector
AKAC3_010389-RA	-	-	Y (0.847)	Non-effector
AKAC3_010390-RA	-	-	Y (0.587)	Non-effector
AKAC3_010417-RA	Y (0.515)	Y (0.738)	-	Apoplastic/cytoplasmic effector
AKAC3_010428-RA	-	Y (0.623)	-	Apoplastic effector
AKAC3_010440-RA	-	Y (0.646)	-	Apoplastic effector
AKAC3_010446-RA	-	-	Y (0.682)	Non-effector
AKAC3_007038-RA	Y (0.764)	-	-	Cytoplasmic effector
AKAC3_007065-RA	-	-	Y (0.777)	Non-effector
AKAC3_007073-RA	-	-	Y (0.95)	Non-effector
AKAC3_007077-RA	-	-	Y (0.785)	Non-effector
AKAC3_007082-RA	-	Y (0.768)	-	Apoplastic effector
AKAC3_007102-RA	-	-	Y (0.838)	Non-effector
AKAC3_007111-RA	Y (0.523)	Y (0.596)	-	Apoplastic/cytoplasmic effector
AKAC3_007026-RA	-	-	Y (0.597)	Non-effector
AKAC3_007040-RA	-	Y (0.79)	-	Apoplastic effector
AKAC3_007053-RA	-	-	Y (0.535)	Non-effector
AKAC3_007064-RA	-	-	Y (0.753)	Non-effector
AKAC3_007066-RA	-	-	Y (0.802)	Non-effector
AKAC3_007076-RA	-	-	Y (0.935)	Non-effector
AKAC3_007088-RA	-	-	Y (0.756)	Non-effector
AKAC3_007091-RA	-	-	Y (0.949)	Non-effector
AKAC3_007123-RA	Y (0.753)	Y (0.87)	-	Apoplastic/cytoplasmic effector
AKAC3_007139-RA	Y (0.581)	Y (0.856)	-	Apoplastic/cytoplasmic effector
AKAC3_007141-RA	-	Y (0.734)	-	Apoplastic effector
AKAC3_007151-RA	-	Y (0.621)	-	Apoplastic effector
AKAC3_007168-RA	-	-	Y (0.865)	Non-effector
AKAC3_007181-RA	-	-	Y (0.833)	Non-effector
AKAC3_007176-RA	-	Y (0.614)	-	Apoplastic effector
AKAC3_007177-RA	-	-	Y (0.855)	Non-effector
AKAC3_007188-RA	-	-	Y (0.64)	Non-effector
AKAC3_007211-RA	Y (0.736)	-	-	Cytoplasmic effector
AKAC3_007229-RA	Y (0.828)	-	-	Cytoplasmic effector
AKAC3_007230-RA	-	-	Y (0.774)	Non-effector
AKAC3_007239-RA	-	Y (0.685)	-	Apoplastic effector
AKAC3_007240-RA	-	-	Y (0.954)	Non-effector
AKAC3_007263-RA	Y (0.732)	-	-	Cytoplasmic effector
AKAC3_007262-RA	-	-	Y (0.65)	Non-effector
AKAC3_007330-RA	-	-	Y (0.591)	Non-effector
AKAC3_007322-RA	-	-	Y (0.635)	Non-effector
AKAC3_007325-RA	Y (0.564)	-	-	Cytoplasmic effector
AKAC3_007360-RA	-	-	Y (0.816)	Non-effector
AKAC3_007361-RA	-	-	Y (0.661)	Non-effector
AKAC3_007377-RA	-	-	Y (0.634)	Non-effector
AKAC3_007376-RA	-	-	Y (0.86)	Non-effector
AKAC3_007400-RA	-	-	Y (0.524)	Non-effector
AKAC3_007406-RA	-	-	Y (0.615)	Non-effector
AKAC3_007424-RA	-	-	Y (0.607)	Non-effector
AKAC3_007438-RA	-	-	Y (0.654)	Non-effector
AKAC3_007439-RA	Y (0.505)	Y (0.741)	-	Apoplastic/cytoplasmic effector
AKAC3_007453-RA	-	-	Y (0.694)	Non-effector
AKAC3_007454-RA	-	-	Y (0.757)	Non-effector
AKAC3_007428-RA	-	-	Y (0.956)	Non-effector
AKAC3_007440-RA	-	-	Y (0.798)	Non-effector
AKAC3_007444-RA	-	-	Y (0.53)	Non-effector
AKAC3_007417-RA	Y (0.629)	Y (0.717)	-	Apoplastic/cytoplasmic effector
AKAC3_007463-RA	-	-	Y (0.764)	Non-effector
AKAC3_007482-RA	-	-	Y (0.982)	Non-effector
AKAC3_007462-RA	Y (0.726)	-	-	Cytoplasmic effector
AKAC3_007486-RA	Y (0.723)	Y (0.861)	-	Apoplastic/cytoplasmic effector
AKAC3_007500-RA	-	Y (0.522)	-	Apoplastic effector
AKAC3_007502-RA	-	Y (0.739)	-	Apoplastic effector
AKAC3_007520-RA	-	-	Y (0.76)	Non-effector
AKAC3_007535-RA	-	Y (0.521)	-	Apoplastic effector
AKAC3_007539-RA	Y (0.623)	-	-	Cytoplasmic effector
AKAC3_007532-RA	-	-	Y (0.91)	Non-effector
AKAC3_007566-RA	-	Y (0.515)	-	Apoplastic effector
AKAC3_007567-RA	-	-	Y (0.672)	Non-effector
AKAC3_007575-RA	-	-	Y (0.929)	Non-effector
AKAC3_007593-RA	-	-	Y (0.655)	Non-effector
AKAC3_007592-RA	-	-	Y (0.634)	Non-effector
AKAC3_007612-RA	-	-	Y (0.537)	Non-effector
AKAC3_007660-RA	-	-	Y (0.866)	Non-effector
AKAC3_007674-RA	-	-	Y (0.785)	Non-effector
AKAC3_007710-RA	-	-	Y (0.985)	Non-effector
AKAC3_007721-RA	Y (0.548)	-	-	Cytoplasmic effector
AKAC3_007728-RA	Y (0.727)	Y (0.693)	-	Cytoplasmic/apoplastic effector
AKAC3_007729-RA	-	-	Y (0.849)	Non-effector
AKAC3_007733-RA	-	Y (0.931)	-	Apoplastic effector
AKAC3_007739-RA	-	-	Y (0.903)	Non-effector
AKAC3_007745-RA	-	-	Y (0.827)	Non-effector
AKAC3_007771-RA	-	-	Y (0.601)	Non-effector
AKAC3_007793-RA	-	Y (0.605)	-	Apoplastic effector
AKAC3_007804-RA	-	-	Y (0.832)	Non-effector
AKAC3_007813-RA	-	-	Y (0.964)	Non-effector
AKAC3_007741-RA	-	Y (0.856)	-	Apoplastic effector
AKAC3_007772-RA	-	-	Y (0.524)	Non-effector
AKAC3_007781-RA	-	Y (0.573)	-	Apoplastic effector
AKAC3_007783-RA	-	-	Y (0.708)	Non-effector
AKAC3_007789-RA	-	-	Y (0.954)	Non-effector
AKAC3_007828-RA	-	Y (0.611)	-	Apoplastic effector
AKAC3_007825-RA	-	-	Y (0.71)	Non-effector
AKAC3_007840-RA	-	-	Y (0.655)	Non-effector
AKAC3_004247-RA	-	-	Y (0.988)	Non-effector
AKAC3_004250-RA	-	Y (0.646)	-	Apoplastic effector
AKAC3_004256-RA	-	-	Y (0.858)	Non-effector
AKAC3_004252-RA	-	-	Y (0.788)	Non-effector
AKAC3_004278-RA	-	Y (0.853)	-	Apoplastic effector
AKAC3_004308-RA	Y (0.515)	-	-	Cytoplasmic effector
AKAC3_004346-RA	-	-	Y (0.731)	Non-effector
AKAC3_004347-RA	-	Y (0.675)	-	Apoplastic effector
AKAC3_004207-RA	-	Y (0.534)	-	Apoplastic effector
AKAC3_004235-RA	-	Y (0.804)	-	Apoplastic effector
AKAC3_004248-RA	-	-	Y (0.956)	Non-effector
AKAC3_004249-RA	-	Y (0.599)	-	Apoplastic effector
AKAC3_004269-RA	-	-	Y (0.634)	Non-effector
AKAC3_004274-RA	Y (0.766)	-	-	Cytoplasmic effector
AKAC3_004276-RA	-	-	Y (0.64)	Non-effector
AKAC3_004279-RA	-	Y (0.659)	-	Apoplastic effector
AKAC3_004306-RA	-	-	Y (0.978)	Non-effector
AKAC3_004314-RA	-	-	Y (0.721)	Non-effector
AKAC3_004380-RA	-	-	Y (0.956)	Non-effector
AKAC3_004375-RA	-	-	Y (0.686)	Non-effector
AKAC3_004392-RA	-	-	Y (0.849)	Non-effector
AKAC3_004410-RA	-	Y (0.832)	-	Apoplastic effector
AKAC3_004411-RA	Y (0.628)	-	-	Cytoplasmic effector
AKAC3_004429-RA	-	-	Y (0.978)	Non-effector
AKAC3_004444-RA	-	-	Y (0.601)	Non-effector
AKAC3_004470-RA	-	Y (0.837)	-	Apoplastic effector
AKAC3_004463-RA	-	-	Y (0.958)	Non-effector
AKAC3_004466-RA	-	-	Y (0.911)	Non-effector
AKAC3_004475-RA	-	-	Y (0.853)	Non-effector
AKAC3_004483-RA	-	-	Y (0.56)	Non-effector
AKAC3_004496-RA	-	-	Y (0.624)	Non-effector
AKAC3_004506-RA	-	-	Y (0.891)	Non-effector
AKAC3_004490-RA	Y (0.74)	-	-	Cytoplasmic effector
AKAC3_004513-RA	-	-	Y (0.966)	Non-effector
AKAC3_004520-RA	-	-	Y (0.541)	Non-effector
AKAC3_004535-RA	-	-	Y (0.825)	Non-effector
AKAC3_004562-RA	Y (0.622)	Y (0.73)	-	Apoplastic/cytoplasmic effector
AKAC3_004565-RA	Y (0.522)	Y (0.804)	-	Apoplastic/cytoplasmic effector
AKAC3_004564-RA	Y (0.571)	-	-	Cytoplasmic effector
AKAC3_004592-RA	-	Y (0.717)	-	Apoplastic effector
AKAC3_004582-RA	-	-	Y (0.751)	Non-effector
AKAC3_004614-RA	-	-	Y (0.668)	Non-effector
AKAC3_004660-RA	-	-	Y (0.967)	Non-effector
AKAC3_004675-RA	-	-	Y (0.909)	Non-effector
AKAC3_004678-RA	-	-	Y (0.79)	Non-effector
AKAC3_004714-RA	-	Y (0.673)	-	Apoplastic effector
AKAC3_004703-RA	-	-	Y (0.949)	Non-effector
AKAC3_004728-RA	-	-	Y (0.821)	Non-effector
AKAC3_004738-RA	-	-	Y (0.896)	Non-effector
AKAC3_004739-RA	-	-	Y (0.928)	Non-effector
AKAC3_004763-RA	-	-	Y (0.542)	Non-effector
AKAC3_004765-RA	-	-	Y (0.502)	Non-effector
AKAC3_004796-RA	Y (0.536)	Y (0.739)	-	Apoplastic/cytoplasmic effector
AKAC3_004820-RA	-	Y (0.501)	-	Apoplastic effector
AKAC3_004814-RA	-	-	Y (0.779)	Non-effector
AKAC3_004858-RA	Y (0.685)	Y (0.758)	-	Apoplastic/cytoplasmic effector
AKAC3_004860-RA	-	-	Y (0.852)	Non-effector
AKAC3_004877-RA	-	Y (0.634)	-	Apoplastic effector
AKAC3_004883-RA	-	Y (0.776)	-	Apoplastic effector
AKAC3_004909-RA	-	Y (0.599)	-	Apoplastic effector
AKAC3_004904-RA	-	-	Y (0.94)	Non-effector
AKAC3_004907-RA	-	Y (0.953)	-	Apoplastic effector
AKAC3_004912-RA	-	-	Y (0.795)	Non-effector
AKAC3_004914-RA	-	-	Y (0.854)	Non-effector
AKAC3_004916-RA	-	-	Y (0.721)	Non-effector
AKAC3_004965-RA	-	-	Y (0.773)	Non-effector
AKAC3_004980-RA	-	Y (0.678)	-	Apoplastic effector
AKAC3_004997-RA	-	-	Y (0.551)	Non-effector
AKAC3_004987-RA	-	-	Y (0.855)	Non-effector
AKAC3_005023-RA	Y (0.534)	-	-	Cytoplasmic effector
AKAC3_005021-RA	-	-	Y (0.554)	Non-effector
AKAC3_005068-RA	-	-	Y (0.585)	Non-effector
AKAC3_005065-RA	-	-	Y (0.743)	Non-effector
AKAC3_005096-RA	-	-	Y (0.925)	Non-effector
AKAC3_005107-RA	Y (0.775)	Y (0.796)	-	Apoplastic/cytoplasmic effector
AKAC3_005142-RA	Y (0.726)	-	-	Cytoplasmic effector
AKAC3_005145-RA	-	-	Y (0.978)	Non-effector
AKAC3_005182-RA	-	-	Y (0.822)	Non-effector
AKAC3_005188-RA	Y (0.872)	-	-	Cytoplasmic effector
AKAC3_005261-RA	-	-	Y (0.564)	Non-effector
AKAC3_005292-RA	Y (0.531)	-	-	Cytoplasmic effector
AKAC3_005300-RA	-	Y (0.524)	-	Apoplastic effector
AKAC3_005314-RA	-	-	Y (0.82)	Non-effector
AKAC3_005358-RA	-	Y (0.958)	-	Apoplastic effector
AKAC3_005380-RA	-	-	Y (0.949)	Non-effector
AKAC3_005399-RA	-	-	Y (0.902)	Non-effector
AKAC3_005383-RA	-	-	Y (0.974)	Non-effector
AKAC3_005390-RA	-	-	Y (0.903)	Non-effector
AKAC3_005415-RA	-	-	Y (0.988)	Non-effector
AKAC3_005551-RA	-	-	Y (0.539)	Non-effector
AKAC3_005565-RA	-	-	Y (0.851)	Non-effector
AKAC3_005584-RA	-	-	Y (0.83)	Non-effector
AKAC3_005582-RA	-	-	Y (0.806)	Non-effector
AKAC3_005619-RA	-	-	Y (0.582)	Non-effector
AKAC3_005638-RA	-	Y (0.65)	-	Apoplastic effector
AKAC3_005636-RA	-	-	Y (0.72)	Non-effector
AKAC3_005658-RA	-	-	Y (0.915)	Non-effector
AKAC3_005657-RA	Y (0.658)	Y (0.604)	-	Cytoplasmic/apoplastic effector
AKAC3_005676-RA	-	-	Y (0.541)	Non-effector
AKAC3_005699-RA	-	-	Y (0.512)	Non-effector
AKAC3_005703-RA	Y (0.713)	Y (0.659)	-	Cytoplasmic/apoplastic effector
AKAC3_005707-RA	-	Y (0.527)	-	Apoplastic effector
AKAC3_005708-RA	-	-	Y (0.606)	Non-effector
AKAC3_005717-RA	Y (0.738)	Y (0.83)	-	Apoplastic/cytoplasmic effector
AKAC3_005723-RA	-	-	Y (0.98)	Non-effector
AKAC3_005755-RA	-	-	Y (0.957)	Non-effector
AKAC3_005741-RA	-	Y (0.799)	-	Apoplastic effector
AKAC3_005759-RA	-	-	Y (0.896)	Non-effector
AKAC3_005798-RA	-	-	Y (0.985)	Non-effector
AKAC3_005778-RA	-	-	Y (0.975)	Non-effector
